# Supplementary material for: The Impact of Bisphenol A on Thyroid Function in Neonates and Children: A Systematic Review of the Literature
Source: Nutrients. 2021 Dec 30;14(1):168. doi: 10.3390/nu14010168 (PMC8746969; doi:10.3390/nu14010168)
Supplement: Supplementary file 1 [file nutrients-14-00168-s001.zip]

Archive with 1 entries (1 files):
- nutrients-1506979-supplementary.pdf
